# Supplementary material for: Striatal dopamine dissociates methylphenidate effects on value-based versus surprise-based reversal learning
Source: Nat Commun. 2022 Aug 24;13:4962. doi: 10.1038/s41467-022-32679-1 (PMC9402573; doi:10.1038/s41467-022-32679-1)
Supplement: Supplementary file 4 — Source Data [file 41467_2022_32679_MOESM4_ESM.xlsx]

## Sheet: Fig1c
subject	expectancy	BOLD
1	unexpected	14.0776
1	expected	-1.13192
2	unexpected	12.9663
2	expected	4.66537
3	unexpected	9.14427
3	expected	3.25066
4	unexpected	15.5672
4	expected	1.07745
5	unexpected	23.9041
5	expected	15.0712
6	unexpected	10.3557
6	expected	4.76722
7	unexpected	19.8623
7	expected	7.55429
8	unexpected	16.087
8	expected	5.98553
9	unexpected	15.6505
9	expected	-0.258137
11	unexpected	16.694
11	expected	-1.71572
12	unexpected	14.2923
12	expected	0.333019
13	unexpected	10.5674
13	expected	-1.32001
14	unexpected	16.7474
14	expected	5.48879
15	unexpected	12.8497
15	expected	5.64038
16	unexpected	10.3385
16	expected	5.56552
17	unexpected	14.4553
17	expected	7.52156
18	unexpected	13.7187
18	expected	10.7642
19	unexpected	6.30508
19	expected	5.74099
20	unexpected	4.87742
20	expected	2.2645
21	unexpected	26.2786
21	expected	8.49052
22	unexpected	27.5015
22	expected	8.72472
23	unexpected	4.56566
23	expected	6.97914
24	unexpected	12.7873
24	expected	8.24648
26	unexpected	26.2887
26	expected	17.2669
27	unexpected	9.70761
27	expected	7.77702
28	unexpected	8.45146
28	expected	3.80502
29	unexpected	10.4501
29	expected	8.35364
30	unexpected	15.1413
30	expected	3.92543
31	unexpected	15.1014
31	expected	3.11709
32	unexpected	15.3392
32	expected	4.51417
33	unexpected	21.2724
33	expected	7.37346
34	unexpected	7.46499
34	expected	4.71894
35	unexpected	20.6213
35	expected	12.7547
36	unexpected	14.227
36	expected	7.52614
37	unexpected	11.9483
37	expected	5.33744
38	unexpected	10.3303
38	expected	2.05534
39	unexpected	14.3139
39	expected	5.82968
40	unexpected	11.5747
40	expected	0.849762
41	unexpected	-0.387675
41	expected	0.738997
43	unexpected	15.3194
43	expected	7.64557
44	unexpected	12.1317
44	expected	5.99217
45	unexpected	12.4448
45	expected	4.00549
46	unexpected	17.1094
46	expected	7.05641
47	unexpected	7.14661
47	expected	4.36935
48	unexpected	31.7016
48	expected	13.1221
49	unexpected	13.4635
49	expected	2.11986
50	unexpected	14.7065
50	expected	3.55778
51	unexpected	10.2858
51	expected	3.07157
52	unexpected	10.9495
52	expected	2.85455
53	unexpected	7.64005
53	expected	11.5965
54	unexpected	18.4513
54	expected	5.48251
55	unexpected	6.43042
55	expected	2.86528
56	unexpected	20.0064
56	expected	3.13883
57	unexpected	12.4639
57	expected	5.23178
58	unexpected	15.2661
58	expected	0.520596
59	unexpected	18.3789
59	expected	5.21839
60	unexpected	8.31215
60	expected	2.72258
61	unexpected	22.655
61	expected	4.38939
62	unexpected	9.76384
62	expected	3.60368
63	unexpected	1.56714
63	expected	0.131721
64	unexpected	19.1189
64	expected	7.11049
65	unexpected	17.8487
65	expected	9.70011
67	unexpected	9.84149
67	expected	2.2533
68	unexpected	12.1864
68	expected	6.17073
70	unexpected	18.409
70	expected	3.5287
71	unexpected	22.058
71	expected	5.99907
72	unexpected	12.6551
72	expected	1.62892
73	unexpected	6.83893
73	expected	4.06433
74	unexpected	0.303938
74	expected	4.40979
75	unexpected	7.45276
75	expected	4.83017
76	unexpected	13.6128
76	expected	8.24447
77	unexpected	20.7531
77	expected	18.1991
78	unexpected	11.4228
78	expected	5.01434
79	unexpected	5.20934
79	expected	3.63506
80	unexpected	17.7229
80	expected	6.35166
81	unexpected	9.62985
81	expected	2.80766
82	unexpected	9.13043
82	expected	3.68785
83	unexpected	15.6141
83	expected	5.24992
84	unexpected	13.4271
84	expected	4.76411
85	unexpected	11.6862
85	expected	5.55936
86	unexpected	8.72162
86	expected	4.64335
87	unexpected	7.0611
87	expected	2.4526
88	unexpected	13.3612
88	expected	5.80961
89	unexpected	9.97098
89	expected	3.02077
90	unexpected	40.3351
90	expected	4.83908
91	unexpected	13.7353
91	expected	11.5385
92	unexpected	11.4009
92	expected	5.04199
93	unexpected	8.44962
93	expected	3.80081
94	unexpected	10.9687
94	expected	7.08423
96	unexpected	12.8513
96	expected	2.82367
97	unexpected	19.5006
97	expected	6.47649
98	unexpected	11.336
98	expected	4.02568
99	unexpected	-1.39907
99	expected	2.81577
100	unexpected	17.6905
100	expected	5.81311

## Sheet: Fig1d-e
subject	drug	effect_accuracy	effect_RT
1	MPH	0.0827984	0.000759007
1	SUL	-0.337054	-0.000558074
2	MPH	0.293677	-0.0451234
2	SUL	0.114402	-0.0489272
4	MPH	0.0822829	0.0625368
4	SUL	-0.0875104	-0.017319
5	MPH	0.426691	-0.0975686
5	SUL	-0.171278	0.00889524
6	MPH	-0.0163333	0.0553073
6	SUL	-0.104433	-0.0502723
7	MPH	0.149422	-0.00749598
7	SUL	-0.189575	-0.0171807
8	MPH	0.541957	-0.0800483
8	SUL	0.0379717	-0.0388204
9	MPH	0.670045	-0.0599531
9	SUL	0.0311328	-0.0441486
11	MPH	0.232608	-0.0375741
11	SUL	-0.35026	-0.0270656
12	MPH	0.18133	-0.0110458
12	SUL	-0.158785	0.0325032
13	MPH	0.211464	0.007432
13	SUL	-0.124069	0.0137103
14	MPH	0.136394	0.0133329
14	SUL	-0.319986	-0.00306884
15	MPH	0.0862568	-0.156087
15	SUL	-0.206257	-0.0787341
16	MPH	0.59727	-0.0719325
16	SUL	0.0299071	0.00571709
17	MPH	0.344451	0.0912986
17	SUL	-0.236582	0.0134763
18	MPH	-0.0590167	0.0524734
18	SUL	-0.247351	-0.015711
19	MPH	0.457242	0.052714
19	SUL	0.152296	0.0205601
20	MPH	0.576546	-0.057922
20	SUL	0.299746	-0.0670908
22	MPH	0.5218	-0.0136728
22	SUL	-0.0986517	0.0127417
23	MPH	0.328447	-0.0143916
23	SUL	-0.107428	0.016057
24	MPH	0.298737	0.0186678
24	SUL	-0.0754555	0.023913
26	MPH	0.262995	-0.0387931
26	SUL	-0.381112	0.0646516
27	MPH	0.176374	0.0266982
27	SUL	-0.275774	0.0227085
28	MPH	0.322949	-0.0601322
28	SUL	0.0406934	-0.0630936
29	MPH	0.302581	-0.000520997
29	SUL	-0.281363	0.00902194
31	MPH	0.161906	0.0381996
31	SUL	-0.073263	-0.00702448
32	MPH	0.518479	-0.0339217
32	SUL	-0.0641208	-0.0384113
33	MPH	0.10472	-0.0223236
33	SUL	-0.444235	-0.0177544
34	MPH	0.39819	-0.0417146
34	SUL	-0.44354	-0.0378429
35	MPH	0.591628	-0.0982085
35	SUL	-0.107394	-0.0453963
36	MPH	0.73814	-0.0369774
36	SUL	0.18021	-0.017843
37	MPH	0.347087	-0.0258496
37	SUL	0.302893	-0.0623545
38	MPH	0.395086	-0.0382189
38	SUL	-0.101905	-0.00598631
39	MPH	0.332715	2.04566e-05
39	SUL	0.00471874	0.0745149
40	MPH	0.125849	0.0314754
40	SUL	-0.30568	0.0201872
41	MPH	0.477479	-0.0363252
41	SUL	-0.0859336	-0.0362796
43	MPH	0.100349	0.0269984
43	SUL	-0.034225	-0.0277396
44	MPH	0.321986	0.0567471
44	SUL	-0.0476549	0.0255834
45	MPH	0.188217	-0.0675897
45	SUL	-0.203968	-0.0594408
46	MPH	0.237673	-0.0356542
46	SUL	-0.173496	-0.0278437
47	MPH	0.331531	-0.100303
47	SUL	-0.0324917	-0.00795777
48	MPH	0.382589	0.0735243
48	SUL	-0.31673	0.0274994
49	MPH	0.432326	-0.118122
49	SUL	-0.369792	-0.0450984
50	MPH	0.231426	-0.0326759
50	SUL	-0.0717463	0.0225511
51	MPH	0.256417	0.06676
51	SUL	-0.153342	0.0915683
53	MPH	0.14789	0.0441027
53	SUL	-0.261611	0.0366889
54	MPH	0.284635	-0.0769631
54	SUL	-0.401812	-0.00238741
55	MPH	0.545951	-0.134084
55	SUL	0.103085	-0.00848133
56	MPH	0.614709	-0.0725258
56	SUL	-0.0497426	-0.0126929
57	MPH	0.048305	0.0404502
57	SUL	-0.357207	0.0641007
58	MPH	0.23232	0.000238149
58	SUL	-0.225074	0.00899241
59	MPH	0.143429	-0.0411941
59	SUL	-0.426188	0.00663323
60	MPH	0.255799	-0.0139965
60	SUL	-0.173856	-0.00218509
61	MPH	-0.0459626	0.0132896
61	SUL	-0.195098	0.0531377
62	MPH	0.203585	-0.0607312
62	SUL	-0.0421789	-0.0907967
63	MPH	-0.521582	0.0158516
63	SUL	-0.558986	0.0515102
64	MPH	0.0489753	0.0342401
64	SUL	-0.0675125	0.0392191
65	MPH	0.0582183	0.0109483
65	SUL	-0.108553	0.00281352
67	MPH	0.282645	-0.0784845
67	SUL	-0.109278	-0.0356656
68	MPH	0.305409	-0.0179381
68	SUL	-0.0485246	-0.0143168
70	MPH	0.364243	-0.0325885
70	SUL	0.18447	-0.0128738
71	MPH	0.28888	0.0088779
71	SUL	-0.0994478	0.064357
73	MPH	0.44588	0.0146444
73	SUL	-0.0345391	-0.00971773
74	MPH	0.119709	-0.0223085
74	SUL	-0.32735	0.0135223
75	MPH	-0.00505437	-0.032359
75	SUL	-0.19215	-0.0196435
76	MPH	0.252359	0.0252024
76	SUL	-0.0078997	0.0741657
77	MPH	0.230499	-0.079705
77	SUL	-0.0355687	-0.0610929
78	MPH	0.279787	-0.076458
78	SUL	-0.471031	0.0184226
79	MPH	0.0375022	0.111848
79	SUL	-0.0289035	0.0422895
80	MPH	0.251005	-0.0527101
80	SUL	-0.127593	-0.026441
81	MPH	0.0188032	0.0457675
81	SUL	-0.115259	-0.024534
82	MPH	0.353201	0.00819815
82	SUL	-0.0839022	-0.0103952
83	MPH	0.426359	-0.0280195
83	SUL	-0.0832402	0.00639608
84	MPH	0.555299	-0.0529094
84	SUL	-0.0476607	-0.0168076
85	MPH	0.457394	-0.027277
85	SUL	-0.169846	0.00466669
86	MPH	0.249348	-0.0122777
86	SUL	-0.054519	0.0430137
87	MPH	0.0592595	-0.0141299
87	SUL	-0.203719	-0.0486184
88	MPH	0.390541	0.0155601
88	SUL	-0.0314932	-0.00177719
89	MPH	-0.0186096	0.0606841
89	SUL	-0.223041	0.0407385
91	MPH	0.537912	-0.0598455
91	SUL	-0.181973	0.00439789
92	MPH	0.455493	0.0119954
92	SUL	-0.0258584	0.0510637
93	MPH	0.19274	-0.0112157
93	SUL	-0.172923	-0.0338572
94	MPH	0.177499	-0.0445211
94	SUL	-0.246551	-0.0385779
96	MPH	0.21916	-0.0499245
96	SUL	-0.116581	0.000894243
97	MPH	0.434772	0.00826902
97	SUL	0.0186682	-0.00625243
98	MPH	0.282674	-0.0435348
98	SUL	-0.137494	-0.00661244
99	MPH	-0.0515831	-0.00990413
99	SUL	-0.181043	-0.044592
100	MPH	0.115217	0.0221552
100	SUL	-0.112672	0.0194955

## Sheet: Fig2d
subject	Drug	valence	BOLD	ki_wholeCaudate
2	MPHvsPBO	reward	4.07607	0.00970888
2	MPHvsPBO	punishment	7.05859	0.00970888
3	MPHvsPBO	reward	-2.60108	0.0145785
3	MPHvsPBO	punishment	-11.7633	0.0145785
4	MPHvsPBO	reward	-8.1756	0.0164938
4	MPHvsPBO	punishment	-0.563332	0.0164938
5	MPHvsPBO	reward	-13.0355	0.0151053
5	MPHvsPBO	punishment	-1.4679	0.0151053
6	MPHvsPBO	reward	-14.9348	0.0124205
6	MPHvsPBO	punishment	12.8957	0.0124205
7	MPHvsPBO	reward	-3.63982	0.01245
7	MPHvsPBO	punishment	-1.96846	0.01245
8	MPHvsPBO	reward	-3.00647	0.0160755
8	MPHvsPBO	punishment	-13.1983	0.0160755
9	MPHvsPBO	reward	7.13215	0.0130989
9	MPHvsPBO	punishment	6.05878	0.0130989
11	MPHvsPBO	reward	4.38405	0.0108951
11	MPHvsPBO	punishment	-0.139013	0.0108951
13	MPHvsPBO	reward	9.83707	0.0128784
13	MPHvsPBO	punishment	-8.97238	0.0128784
14	MPHvsPBO	reward	5.22811	0.0155525
14	MPHvsPBO	punishment	-0.667781	0.0155525
15	MPHvsPBO	reward	-9.42507	0.0136198
15	MPHvsPBO	punishment	-3.65535	0.0136198
16	MPHvsPBO	reward	-0.739916	0.0145688
16	MPHvsPBO	punishment	-1.49023	0.0145688
17	MPHvsPBO	reward	-3.4536	0.0164615
17	MPHvsPBO	punishment	-6.79203	0.0164615
18	MPHvsPBO	reward	-3.43336	0.0160388
18	MPHvsPBO	punishment	1.57319	0.0160388
19	MPHvsPBO	reward	-0.585863	0.0133005
19	MPHvsPBO	punishment	-8.2541	0.0133005
20	MPHvsPBO	reward	6.83379	0.0100921
20	MPHvsPBO	punishment	1.61201	0.0100921
22	MPHvsPBO	reward	-8.5078	0.0115545
22	MPHvsPBO	punishment	-2.00317	0.0115545
23	MPHvsPBO	reward	-9.0971	0.0145436
23	MPHvsPBO	punishment	1.34764	0.0145436
24	MPHvsPBO	reward	-7.46318	0.0168877
24	MPHvsPBO	punishment	-0.470707	0.0168877
26	MPHvsPBO	reward	-15.357	0.0155232
26	MPHvsPBO	punishment	4.81159	0.0155232
27	MPHvsPBO	reward	-3.17374	0.0146514
27	MPHvsPBO	punishment	10.1875	0.0146514
28	MPHvsPBO	reward	-11.5227	0.0163089
28	MPHvsPBO	punishment	1.99516	0.0163089
29	MPHvsPBO	reward	-2.8823	0.0143446
29	MPHvsPBO	punishment	4.15553	0.0143446
31	MPHvsPBO	reward	-3.82204	0.0183526
31	MPHvsPBO	punishment	-3.39892	0.0183526
32	MPHvsPBO	reward	6.69135	0.0124366
32	MPHvsPBO	punishment	10.1583	0.0124366
33	MPHvsPBO	reward	-8.05171	0.0152656
33	MPHvsPBO	punishment	2.48211	0.0152656
34	MPHvsPBO	reward	-6.5189	0.0110655
34	MPHvsPBO	punishment	3.80529	0.0110655
35	MPHvsPBO	reward	-2.19827	0.017517
35	MPHvsPBO	punishment	-9.50611	0.017517
37	MPHvsPBO	reward	4.75515	0.0122447
37	MPHvsPBO	punishment	-3.37797	0.0122447
38	MPHvsPBO	reward	-1.39657	0.0116435
38	MPHvsPBO	punishment	11.382	0.0116435
39	MPHvsPBO	reward	7.98656	0.0132288
39	MPHvsPBO	punishment	4.25049	0.0132288
40	MPHvsPBO	reward	-0.882359	0.0178968
40	MPHvsPBO	punishment	3.46684	0.0178968
41	MPHvsPBO	reward	3.29798	0.0120198
41	MPHvsPBO	punishment	8.79956	0.0120198
43	MPHvsPBO	reward	5.59811	0.0153142
43	MPHvsPBO	punishment	-5.86844	0.0153142
44	MPHvsPBO	reward	2.99504	0.0136461
44	MPHvsPBO	punishment	0.390138	0.0136461
45	MPHvsPBO	reward	1.28222	0.01426
45	MPHvsPBO	punishment	0.233724	0.01426
46	MPHvsPBO	reward	-12.1617	0.017174
46	MPHvsPBO	punishment	-2.65581	0.017174
47	MPHvsPBO	reward	13.8434	0.016884
47	MPHvsPBO	punishment	2.59429	0.016884
48	MPHvsPBO	reward	-2.82924	0.0148352
48	MPHvsPBO	punishment	2.93981	0.0148352
49	MPHvsPBO	reward	0.408084	0.0114302
49	MPHvsPBO	punishment	-9.22418	0.0114302
50	MPHvsPBO	reward	2.0555	0.0116222
50	MPHvsPBO	punishment	4.3371	0.0116222
51	MPHvsPBO	reward	-1.02806	0.0138662
51	MPHvsPBO	punishment	-4.62261	0.0138662
53	MPHvsPBO	reward	4.48545	0.0123614
53	MPHvsPBO	punishment	4.4439	0.0123614
54	MPHvsPBO	reward	13.7376	0.0124623
54	MPHvsPBO	punishment	14.0804	0.0124623
55	MPHvsPBO	reward	5.47903	0.0127412
55	MPHvsPBO	punishment	4.41488	0.0127412
56	MPHvsPBO	reward	4.6716	0.011296
56	MPHvsPBO	punishment	6.18051	0.011296
57	MPHvsPBO	reward	0.607471	0.013579
57	MPHvsPBO	punishment	5.54394	0.013579
58	MPHvsPBO	reward	-8.25415	0.0160529
58	MPHvsPBO	punishment	-8.92767	0.0160529
59	MPHvsPBO	reward	4.22139	0.0134271
59	MPHvsPBO	punishment	3.8809	0.0134271
60	MPHvsPBO	reward	-5.78638	0.0160719
60	MPHvsPBO	punishment	-4.4815	0.0160719
61	MPHvsPBO	reward	-6.16422	0.0163529
61	MPHvsPBO	punishment	2.94285	0.0163529
62	MPHvsPBO	reward	-11.1652	0.0130955
62	MPHvsPBO	punishment	0.559258	0.0130955
63	MPHvsPBO	reward	-0.161246	0.0138219
63	MPHvsPBO	punishment	-5.96292	0.0138219
64	MPHvsPBO	reward	3.7324	0.0116606
64	MPHvsPBO	punishment	-5.11382	0.0116606
65	MPHvsPBO	reward	1.54074	0.0125672
65	MPHvsPBO	punishment	-0.562914	0.0125672
67	MPHvsPBO	reward	-10.4466	0.0175969
67	MPHvsPBO	punishment	-4.20442	0.0175969
68	MPHvsPBO	reward	-2.07559	0.013724
68	MPHvsPBO	punishment	10.8375	0.013724
70	MPHvsPBO	reward	-7.37573	0.0127768
70	MPHvsPBO	punishment	6.8766	0.0127768
71	MPHvsPBO	reward	14.7129	0.0147742
71	MPHvsPBO	punishment	-6.01887	0.0147742
72	MPHvsPBO	reward	3.72654	0.00968189
72	MPHvsPBO	punishment	12.4639	0.00968189
73	MPHvsPBO	reward	-0.234645	0.0160706
73	MPHvsPBO	punishment	1.84337	0.0160706
74	MPHvsPBO	reward	-11.5402	0.0150973
74	MPHvsPBO	punishment	10.0082	0.0150973
75	MPHvsPBO	reward	4.21137	0.01437
75	MPHvsPBO	punishment	0.126296	0.01437
77	MPHvsPBO	reward	-6.69292	0.0132565
77	MPHvsPBO	punishment	-5.00017	0.0132565
78	MPHvsPBO	reward	2.29931	0.0157621
78	MPHvsPBO	punishment	4.80588	0.0157621
79	MPHvsPBO	reward	-1.00303	0.01445
79	MPHvsPBO	punishment	1.02237	0.01445
80	MPHvsPBO	reward	8.95078	0.0107297
80	MPHvsPBO	punishment	6.84886	0.0107297
81	MPHvsPBO	reward	-5.87602	0.0152271
81	MPHvsPBO	punishment	-4.02585	0.0152271
82	MPHvsPBO	reward	0.0856244	0.0152056
82	MPHvsPBO	punishment	0.633521	0.0152056
83	MPHvsPBO	reward	2.57728	0.0148105
83	MPHvsPBO	punishment	0.944512	0.0148105
84	MPHvsPBO	reward	-14.381	0.0144365
84	MPHvsPBO	punishment	-8.28527	0.0144365
85	MPHvsPBO	reward	-3.48944	0.0141855
85	MPHvsPBO	punishment	-3.44962	0.0141855
86	MPHvsPBO	reward	1.65263	0.0159237
86	MPHvsPBO	punishment	-6.88723	0.0159237
87	MPHvsPBO	reward	0.536786	0.0121565
87	MPHvsPBO	punishment	1.51376	0.0121565
88	MPHvsPBO	reward	5.0512	0.0166947
88	MPHvsPBO	punishment	-7.07977	0.0166947
89	MPHvsPBO	reward	0.700171	0.0100442
89	MPHvsPBO	punishment	4.90687	0.0100442
91	MPHvsPBO	reward	2.61657	0.0130558
91	MPHvsPBO	punishment	0.776218	0.0130558
92	MPHvsPBO	reward	-11.8806	0.0164855
92	MPHvsPBO	punishment	-6.13133	0.0164855
93	MPHvsPBO	reward	-4.53335	0.013328
93	MPHvsPBO	punishment	2.80099	0.013328
94	MPHvsPBO	reward	1.29376	0.0151523
94	MPHvsPBO	punishment	-7.42962	0.0151523
96	MPHvsPBO	reward	3.64566	0.0156831
96	MPHvsPBO	punishment	7.07216	0.0156831
97	MPHvsPBO	reward	6.92352	0.0140031
97	MPHvsPBO	punishment	5.3092	0.0140031
98	MPHvsPBO	reward	9.86157	0.0106016
98	MPHvsPBO	punishment	3.11248	0.0106016
100	MPHvsPBO	reward	-4.504	0.0132429
100	MPHvsPBO	punishment	-12.4575	0.0132429

## Sheet: Fig2e
subject	Drug	valence	BOLD	ki_wholeCaudate
2	SULvsPBO	reward	5.45227	0.00970888
2	SULvsPBO	punishment	4.5165	0.00970888
4	SULvsPBO	reward	9.12088	0.0164938
4	SULvsPBO	punishment	-7.86489	0.0164938
5	SULvsPBO	reward	-13.5149	0.0151053
5	SULvsPBO	punishment	-2.14562	0.0151053
6	SULvsPBO	reward	1.00823	0.0124205
6	SULvsPBO	punishment	3.63076	0.0124205
7	SULvsPBO	reward	5.36825	0.01245
7	SULvsPBO	punishment	-1.82875	0.01245
8	SULvsPBO	reward	-1.57066	0.0160755
8	SULvsPBO	punishment	-4.03704	0.0160755
9	SULvsPBO	reward	10.2814	0.0130989
9	SULvsPBO	punishment	7.6226	0.0130989
11	SULvsPBO	reward	1.94218	0.0108951
11	SULvsPBO	punishment	0.550861	0.0108951
13	SULvsPBO	reward	-0.857302	0.0128784
13	SULvsPBO	punishment	-8.12504	0.0128784
14	SULvsPBO	reward	-3.36859	0.0155525
14	SULvsPBO	punishment	1.28013	0.0155525
15	SULvsPBO	reward	0.390379	0.0136198
15	SULvsPBO	punishment	0.185352	0.0136198
16	SULvsPBO	reward	5.77555	0.0145688
16	SULvsPBO	punishment	2.04192	0.0145688
17	SULvsPBO	reward	-6.23773	0.0164615
17	SULvsPBO	punishment	-7.92679	0.0164615
18	SULvsPBO	reward	-2.53691	0.0160388
18	SULvsPBO	punishment	-2.16006	0.0160388
19	SULvsPBO	reward	-10.3161	0.0133005
19	SULvsPBO	punishment	2.10285	0.0133005
20	SULvsPBO	reward	14.123	0.0100921
20	SULvsPBO	punishment	-1.76445	0.0100921
22	SULvsPBO	reward	-6.83068	0.0115545
22	SULvsPBO	punishment	-7.9898	0.0115545
23	SULvsPBO	reward	-7.73064	0.0145436
23	SULvsPBO	punishment	1.42997	0.0145436
24	SULvsPBO	reward	7.28053	0.0168877
24	SULvsPBO	punishment	2.1342	0.0168877
26	SULvsPBO	reward	-3.96058	0.0155232
26	SULvsPBO	punishment	-4.08295	0.0155232
27	SULvsPBO	reward	-4.84764	0.0146514
27	SULvsPBO	punishment	-1.97797	0.0146514
28	SULvsPBO	reward	-6.07432	0.0163089
28	SULvsPBO	punishment	3.8791	0.0163089
29	SULvsPBO	reward	-1.5924	0.0143446
29	SULvsPBO	punishment	0.543583	0.0143446
31	SULvsPBO	reward	-1.66647	0.0183526
31	SULvsPBO	punishment	3.24946	0.0183526
32	SULvsPBO	reward	5.15772	0.0124366
32	SULvsPBO	punishment	3.41332	0.0124366
33	SULvsPBO	reward	-14.389	0.0152656
33	SULvsPBO	punishment	1.8693	0.0152656
34	SULvsPBO	reward	-7.40534	0.0110655
34	SULvsPBO	punishment	6.33481	0.0110655
35	SULvsPBO	reward	15.3008	0.017517
35	SULvsPBO	punishment	-4.25364	0.017517
37	SULvsPBO	reward	8.07732	0.0122447
37	SULvsPBO	punishment	4.39132	0.0122447
38	SULvsPBO	reward	7.19779	0.0116435
38	SULvsPBO	punishment	11.0908	0.0116435
39	SULvsPBO	reward	10.9158	0.0132288
39	SULvsPBO	punishment	2.59906	0.0132288
40	SULvsPBO	reward	5.06161	0.0178968
40	SULvsPBO	punishment	1.5515	0.0178968
41	SULvsPBO	reward	-1.20249	0.0120198
41	SULvsPBO	punishment	3.37772	0.0120198
43	SULvsPBO	reward	5.39157	0.0153142
43	SULvsPBO	punishment	-5.84071	0.0153142
44	SULvsPBO	reward	-2.7916	0.0136461
44	SULvsPBO	punishment	3.30617	0.0136461
45	SULvsPBO	reward	3.89597	0.01426
45	SULvsPBO	punishment	1.70379	0.01426
46	SULvsPBO	reward	-9.18866	0.017174
46	SULvsPBO	punishment	-1.17902	0.017174
47	SULvsPBO	reward	2.67642	0.016884
47	SULvsPBO	punishment	-9.24706	0.016884
48	SULvsPBO	reward	-7.13612	0.0148352
48	SULvsPBO	punishment	-9.25701	0.0148352
49	SULvsPBO	reward	7.6799	0.0114302
49	SULvsPBO	punishment	-3.68926	0.0114302
50	SULvsPBO	reward	8.17625	0.0116222
50	SULvsPBO	punishment	5.93884	0.0116222
51	SULvsPBO	reward	-3.89513	0.0138662
51	SULvsPBO	punishment	4.34321	0.0138662
53	SULvsPBO	reward	4.19005	0.0123614
53	SULvsPBO	punishment	7.89028	0.0123614
54	SULvsPBO	reward	2.5746	0.0124623
54	SULvsPBO	punishment	-2.80442	0.0124623
55	SULvsPBO	reward	-0.282188	0.0127412
55	SULvsPBO	punishment	9.29097	0.0127412
56	SULvsPBO	reward	20.286	0.011296
56	SULvsPBO	punishment	20.9297	0.011296
57	SULvsPBO	reward	-1.2724	0.013579
57	SULvsPBO	punishment	-2.20023	0.013579
58	SULvsPBO	reward	-20.0173	0.0160529
58	SULvsPBO	punishment	-7.82734	0.0160529
59	SULvsPBO	reward	9.46783	0.0134271
59	SULvsPBO	punishment	2.02678	0.0134271
60	SULvsPBO	reward	-3.92456	0.0160719
60	SULvsPBO	punishment	-2.58141	0.0160719
61	SULvsPBO	reward	-3.01255	0.0163529
61	SULvsPBO	punishment	-1.76079	0.0163529
62	SULvsPBO	reward	-6.5475	0.0130955
62	SULvsPBO	punishment	6.98308	0.0130955
63	SULvsPBO	reward	10.4591	0.0138219
63	SULvsPBO	punishment	6.0137	0.0138219
64	SULvsPBO	reward	3.33232	0.0116606
64	SULvsPBO	punishment	1.97901	0.0116606
65	SULvsPBO	reward	-4.40153	0.0125672
65	SULvsPBO	punishment	10.2738	0.0125672
67	SULvsPBO	reward	-18.696	0.0175969
67	SULvsPBO	punishment	1.94851	0.0175969
70	SULvsPBO	reward	-4.90958	0.0127768
70	SULvsPBO	punishment	9.25758	0.0127768
71	SULvsPBO	reward	-2.09241	0.0147742
71	SULvsPBO	punishment	-11.9741	0.0147742
73	SULvsPBO	reward	1.80411	0.0160706
73	SULvsPBO	punishment	-6.17941	0.0160706
74	SULvsPBO	reward	0.912647	0.0150973
74	SULvsPBO	punishment	0.611783	0.0150973
75	SULvsPBO	reward	-5.45996	0.01437
75	SULvsPBO	punishment	2.70375	0.01437
78	SULvsPBO	reward	-0.877297	0.0157621
78	SULvsPBO	punishment	-6.47177	0.0157621
79	SULvsPBO	reward	-0.720836	0.01445
79	SULvsPBO	punishment	-5.54667	0.01445
80	SULvsPBO	reward	9.03952	0.0107297
80	SULvsPBO	punishment	1.75837	0.0107297
81	SULvsPBO	reward	1.97069	0.0152271
81	SULvsPBO	punishment	-7.73689	0.0152271
82	SULvsPBO	reward	1.13612	0.0152056
82	SULvsPBO	punishment	-1.31492	0.0152056
83	SULvsPBO	reward	-7.69003	0.0148105
83	SULvsPBO	punishment	-5.73021	0.0148105
84	SULvsPBO	reward	-7.54638	0.0144365
84	SULvsPBO	punishment	-6.9585	0.0144365
85	SULvsPBO	reward	-6.13427	0.0141855
85	SULvsPBO	punishment	0.800692	0.0141855
86	SULvsPBO	reward	-1.62814	0.0159237
86	SULvsPBO	punishment	-4.28856	0.0159237
87	SULvsPBO	reward	-2.8337	0.0121565
87	SULvsPBO	punishment	1.9668	0.0121565
88	SULvsPBO	reward	7.93519	0.0166947
88	SULvsPBO	punishment	-7.57412	0.0166947
89	SULvsPBO	reward	2.95436	0.0100442
89	SULvsPBO	punishment	-2.58236	0.0100442
90	SULvsPBO	reward	-10.6475	0.0143351
90	SULvsPBO	punishment	-10.4115	0.0143351
91	SULvsPBO	reward	1.62631	0.0130558
91	SULvsPBO	punishment	-7.35248	0.0130558
92	SULvsPBO	reward	-0.967707	0.0164855
92	SULvsPBO	punishment	0.110432	0.0164855
93	SULvsPBO	reward	-3.31455	0.013328
93	SULvsPBO	punishment	-0.402087	0.013328
94	SULvsPBO	reward	-6.75905	0.0151523
94	SULvsPBO	punishment	-5.15907	0.0151523
96	SULvsPBO	reward	8.8104	0.0156831
96	SULvsPBO	punishment	3.4137	0.0156831
97	SULvsPBO	reward	0.675171	0.0140031
97	SULvsPBO	punishment	3.69564	0.0140031
98	SULvsPBO	reward	6.18633	0.0106016
98	SULvsPBO	punishment	14.0726	0.0106016
100	SULvsPBO	reward	4.93802	0.0132429
100	SULvsPBO	punishment	-6.38546	0.0132429

## Sheet: Fig3a
subject	BOLD	ki_wholeCaudate
2	-11.8803	0.00970888
3	-1.27735	0.0145785
4	-17.4059	0.0164938
5	-15.9267	0.0151053
6	19.8539	0.0124205
7	26.3982	0.01245
8	7.26343	0.0160755
9	-8.7333	0.0130989
11	1.94274	0.0108951
13	17.468	0.0128784
14	-8.82424	0.0155525
15	-2.32535	0.0136198
16	0.746808	0.0145688
17	5.7284	0.0164615
18	-11.1606	0.0160388
19	6.43968	0.0133005
20	11.6512	0.0100921
22	27.4127	0.0115545
23	-6.2966	0.0145436
24	6.04278	0.0168877
26	-1.34402	0.0155232
27	4.32115	0.0146514
28	-21.8711	0.0163089
29	7.93661	0.0143446
31	8.5105	0.0183526
32	6.35312	0.0124366
33	4.79224	0.0152656
34	9.23335	0.0110655
35	-10.156	0.017517
37	-11.1185	0.0122447
38	-6.79782	0.0116435
39	-3.90975	0.0132288
40	-5.28071	0.0178968
41	-2.71802	0.0120198
43	4.14228	0.0153142
44	5.44505	0.0136461
45	-7.781	0.01426
46	-11.127	0.017174
47	2.85666	0.016884
48	8.17706	0.0148352
49	-8.84748	0.0114302
50	-2.86554	0.0116222
51	-2.7902	0.0138662
53	9.15456	0.0123614
54	10.109	0.0124623
55	13.9019	0.0127412
56	7.84632	0.011296
57	8.23616	0.013579
58	-7.32496	0.0160529
59	-6.0995	0.0134271
60	-9.32241	0.0160719
61	-4.08619	0.0163529
62	0.387163	0.0130955
63	5.94458	0.0138219
64	-3.21267	0.0116606
65	-2.60557	0.0125672
67	-7.24267	0.0175969
68	9.34321	0.013724
70	-4.00901	0.0127768
71	0.847915	0.0147742
72	13.0975	0.00968189
73	10.8786	0.0160706
74	-7.8815	0.0150973
75	-8.58731	0.01437
77	-13.8233	0.0132565
78	-2.9784	0.0157621
79	-7.14535	0.01445
80	10.039	0.0107297
81	7.80866	0.0152271
82	12.7344	0.0152056
83	-0.903925	0.0148105
84	3.20415	0.0144365
85	4.61577	0.0141855
86	2.3581	0.0159237
87	10.2351	0.0121565
88	6.53734	0.0166947
89	5.60302	0.0100442
91	4.78776	0.0130558
92	-14.3552	0.0164855
93	17.4834	0.013328
94	12.3734	0.0151523
96	2.08748	0.0156831
97	0.0837578	0.0140031
98	-2.68891	0.0106016
100	-10.7847	0.0132429

## Sheet: Fig3b
subject	expBOLD	ki_wholeCaudate
2	-0.651106	0.00970888
4	-35.2203	0.0164938
5	-0.928507	0.0151053
6	15.7106	0.0124205
7	49.6033	0.01245
8	-2.37182	0.0160755
9	-0.472214	0.0130989
11	4.1571	0.0108951
13	9.14572	0.0128784
14	-14.0488	0.0155525
15	0.342454	0.0136198
16	-12.6637	0.0145688
17	6.33982	0.0164615
18	-6.21911	0.0160388
19	-10.3124	0.0133005
20	9.51593	0.0100921
22	28.5443	0.0115545
23	-1.13255	0.0145436
24	9.6215	0.0168877
26	1.09798	0.0155232
27	-14.8615	0.0146514
28	-5.66244	0.0163089
29	8.07205	0.0143446
31	-0.465838	0.0183526
32	9.35212	0.0124366
33	-2.72249	0.0152656
34	-22.8376	0.0110655
35	-17.2769	0.017517
37	13.3297	0.0122447
38	1.52413	0.0116435
39	3.95734	0.0132288
40	-10.7515	0.0178968
41	-13.4522	0.0120198
43	11.8627	0.0153142
44	-20.2343	0.0136461
45	-3.42447	0.01426
46	-6.66447	0.017174
47	-4.44126	0.016884
48	13.4593	0.0148352
49	-9.33741	0.0114302
50	18.8013	0.0116222
51	-2.12232	0.0138662
53	3.28099	0.0123614
54	22.5074	0.0124623
55	14.2581	0.0127412
56	14.8127	0.011296
57	2.51259	0.013579
58	4.75674	0.0160529
59	-22.6511	0.0134271
60	-0.45113	0.0160719
61	6.88755	0.0163529
62	-10.6063	0.0130955
63	-13.2041	0.0138219
64	-7.85708	0.0116606
65	1.77213	0.0125672
67	1.88025	0.0175969
70	-2.5438	0.0127768
71	-13.3316	0.0147742
73	-5.08839	0.0160706
74	1.61907	0.0150973
75	19.5625	0.01437
78	8.35523	0.0157621
79	-4.41655	0.01445
80	0.637764	0.0107297
81	3.59282	0.0152271
82	12.8621	0.0152056
83	3.35885	0.0148105
84	-6.38174	0.0144365
85	-5.38897	0.0141855
86	5.63241	0.0159237
87	8.95374	0.0121565
88	0.79964	0.0166947
89	3.48387	0.0100442
90	34.1413	0.0143351
91	-16.5289	0.0130558
92	-16.914	0.0164855
93	5.28262	0.013328
94	5.31053	0.0151523
96	-6.56323	0.0156831
97	-1.66684	0.0140031
98	21.725	0.0106016
100	-13.679	0.0132429

## Sheet: Fig4b
subject	BOLD	ki_wholePutamen
2	-8.52564	0.0126116
3	3.79705	0.0168474
4	2.27158	0.0208466
5	-1.42148	0.0159842
6	12.6745	0.019086
7	0.426564	0.0171034
8	-1.92738	0.0177623
9	3.51744	0.0188031
11	-6.84087	0.0127773
13	11.4305	0.0186328
14	-3.66498	0.0179723
15	4.46698	0.0187071
16	0.409356	0.0163648
17	6.07287	0.0198572
18	-2.24666	0.0179887
19	-2.71151	0.0178988
20	-0.507777	0.0165405
22	-7.96851	0.0131696
23	-2.8433	0.018469
24	3.46819	0.0180612
26	1.02956	0.0193954
27	-1.42393	0.0151772
28	-1.42775	0.0167598
29	-2.17338	0.0148382
31	4.74007	0.0207929
32	-0.631939	0.0128014
33	-8.07492	0.0146313
34	-10.3352	0.0137135
35	5.94843	0.0198348
37	-3.94793	0.0146469
38	-0.148237	0.0162999
39	-2.16566	0.0152863
40	3.42174	0.0196284
41	-8.82068	0.0166549
43	4.91061	0.0206998
44	3.72849	0.0171605
45	-4.09553	0.015162
46	5.75707	0.0200391
47	1.03069	0.0210267
48	-1.12346	0.0152082
49	-7.16956	0.0128239
50	-0.308582	0.0148533
51	4.43793	0.0165267
53	-2.19678	0.0165496
54	-6.44242	0.0162652
55	-1.02717	0.0156395
56	-3.35823	0.0147622
57	0.809465	0.0152707
58	4.51474	0.019365
59	-1.55093	0.0156199
60	1.93238	0.0195601
61	8.3173	0.0183284
62	-2.92894	0.0138669
63	8.21776	0.0174264
64	-6.59358	0.0138526
65	10.1097	0.0172891
67	7.55614	0.0183098
68	3.23494	0.0162979
70	-6.39177	0.0166134
71	0.788175	0.0191266
72	-5.31475	0.0133936
73	8.0617	0.0182167
74	2.43957	0.0175303
75	2.51054	0.0165444
77	4.87337	0.0153377
78	-8.47706	0.0173868
79	4.05375	0.0169616
80	-8.28916	0.0128873
81	4.73089	0.0180822
82	-1.46158	0.0182256
83	0.325516	0.0169835
84	17.9242	0.0188574
85	1.07612	0.0169107
86	1.66308	0.018059
87	1.72428	0.0156091
88	3.7576	0.0186734
89	0.357816	0.0126349
91	2.06525	0.0187711
92	0.461971	0.0200926
93	3.96278	0.0188651
94	-1.1295	0.0189108
96	-3.1664	0.0168866
97	1.19479	0.0169704
98	-0.991246	0.0132133
100	5.24319	0.0157369

## Sheet: Fig5
subject	valence	coef_MPH_effect	coef_SUL_effect	ki_wholeCaudate	ki_wholePutamen
1	punishment	-0.0107667	-0.0975703	0.017536	0.0188361
1	reward	-0.00905925	-0.0233945	0.017536	0.0188361
2	punishment	0.00562021	-0.0802689	0.00970888	0.0126116
2	reward	0.00863453	-0.0560684	0.00970888	0.0126116
4	punishment	-0.0403963	-0.0676936	0.0164938	0.0208466
4	reward	-0.0427867	-0.0440794	0.0164938	0.0208466
5	punishment	0.04726	-0.0728679	0.0151053	0.0159842
5	reward	0.00800384	-0.0493412	0.0151053	0.0159842
6	punishment	-0.00896924	-0.0581057	0.0124205	0.019086
6	reward	-0.0266083	-0.0626117	0.0124205	0.019086
7	punishment	0.0142234	-0.131991	0.01245	0.0171034
7	reward	0.00892732	-0.0502155	0.01245	0.0171034
8	punishment	0.0229395	-0.0873832	0.0160755	0.0177623
8	reward	0.00830698	-0.0434463	0.0160755	0.0177623
9	punishment	0.0364423	-0.0717666	0.0130989	0.0188031
9	reward	0.0474473	-0.0424773	0.0130989	0.0188031
11	punishment	0.0315587	-0.108592	0.0108951	0.0127773
11	reward	0.00771858	-0.0525414	0.0108951	0.0127773
12	punishment	-0.000146442	-0.118327	0.0131843	0.0158237
12	reward	-0.00837657	-0.0647788	0.0131843	0.0158237
13	punishment	0.0149233	-0.0445499	0.0128784	0.0186328
13	reward	-0.0124578	-0.0537107	0.0128784	0.0186328
14	punishment	-0.00823018	-0.135997	0.0155525	0.0179723
14	reward	-0.00675519	-0.0198468	0.0155525	0.0179723
15	punishment	0.0403739	-0.0794679	0.0136198	0.0187071
15	reward	-0.00103205	-0.0385941	0.0136198	0.0187071
16	punishment	0.0257311	-0.0884254	0.0145688	0.0163648
16	reward	0.0150439	-0.0577553	0.0145688	0.0163648
17	punishment	0.0473689	-0.0960246	0.0164615	0.0198572
17	reward	0.0160768	-0.019511	0.0164615	0.0198572
18	punishment	0.0101086	-0.0511438	0.0160388	0.0179887
18	reward	-0.013973	-0.036207	0.0160388	0.0179887
19	punishment	0.0465152	-0.0438228	0.0133005	0.0178988
19	reward	-0.000670431	-0.0647595	0.0133005	0.0178988
20	punishment	0.0209483	-0.0675265	0.0100921	0.0165405
20	reward	-0.00285953	-0.0787898	0.0100921	0.0165405
22	punishment	0.0351392	-0.0712978	0.0115545	0.0131696
22	reward	0.0180298	-0.0599594	0.0115545	0.0131696
23	punishment	0.0367581	-0.107822	0.0145436	0.018469
23	reward	0.00680266	-0.0585753	0.0145436	0.018469
24	punishment	0.00390557	-0.0798653	0.0168877	0.0180612
24	reward	-0.0145942	-0.0482429	0.0168877	0.0180612
26	punishment	0.0254269	-0.145736	0.0155232	0.0193954
26	reward	0.009389	-0.0367554	0.0155232	0.0193954
27	punishment	0.0373781	-0.0666867	0.0146514	0.0151772
27	reward	-0.0148558	-0.0570934	0.0146514	0.0151772
28	punishment	0.0204566	-0.0585669	0.0163089	0.0167598
28	reward	-0.00164314	-0.0407052	0.0163089	0.0167598
29	punishment	0.0179279	-0.0998079	0.0143446	0.0148382
29	reward	-0.0182592	-0.038805	0.0143446	0.0148382
31	punishment	-0.010896	-0.0887074	0.0183526	0.0207929
31	reward	-0.0115563	-0.0564575	0.0183526	0.0207929
32	punishment	0.0640621	-0.0765732	0.0124366	0.0128014
32	reward	0.022588	-0.0423718	0.0124366	0.0128014
33	punishment	0.0268558	-0.122834	0.0152656	0.0146313
33	reward	-0.000327017	-0.0202548	0.0152656	0.0146313
34	punishment	0.0216644	-0.123335	0.0110655	0.0137135
34	reward	0.0105152	-0.036219	0.0110655	0.0137135
35	punishment	0.0207494	-0.050396	0.017517	0.0198348
35	reward	0.0156325	-0.0287058	0.017517	0.0198348
36	punishment	0.0598195	-0.0517059	0.0122403	0.0160987
36	reward	0.0505027	-0.0357578	0.0122403	0.0160987
37	punishment	0.0417672	0.00467932	0.0122447	0.0146469
37	reward	0.00190349	-0.0590889	0.0122447	0.0146469
38	punishment	0.0283715	-0.0339318	0.0116435	0.0162999
38	reward	0.0123125	-0.0356601	0.0116435	0.0162999
39	punishment	0.0239642	-0.0698809	0.0132288	0.0152863
39	reward	0.004542	-0.0488962	0.0132288	0.0152863
40	punishment	0.0405293	-0.115572	0.0178968	0.0196284
40	reward	-0.031305	-0.0287762	0.0178968	0.0196284
41	punishment	0.0331995	-0.0674831	0.0120198	0.0166549
41	reward	0.000534903	-0.0422681	0.0120198	0.0166549
43	punishment	0.0326701	-0.0590217	0.0153142	0.0206998
43	reward	-0.0151824	-0.0574527	0.0153142	0.0206998
44	punishment	0.0286776	-0.0649986	0.0136461	0.0171605
44	reward	0.00340875	-0.0503938	0.0136461	0.0171605
45	punishment	0.0130586	-0.0810709	0.01426	0.015162
45	reward	-0.0274015	-0.0456189	0.01426	0.015162
46	punishment	0.0228364	-0.138963	0.017174	0.0200391
46	reward	-0.00555338	-0.0430249	0.017174	0.0200391
47	punishment	0.0214078	-0.0541314	0.016884	0.0210267
47	reward	0.010269	-0.0288866	0.016884	0.0210267
48	punishment	0.0612747	-0.100655	0.0148352	0.0152082
48	reward	0.0265163	-0.0109277	0.0148352	0.0152082
49	punishment	0.0249475	-0.172537	0.0114302	0.0128239
49	reward	0.0139864	-0.060484	0.0114302	0.0128239
50	punishment	0.00346389	-0.0583252	0.0116222	0.0148533
50	reward	-0.00845577	-0.0628388	0.0116222	0.0148533
51	punishment	0.0583415	-0.0907282	0.0138662	0.0165267
51	reward	0.00543217	-0.0548727	0.0138662	0.0165267
53	punishment	0.0302866	-0.119177	0.0123614	0.0165496
53	reward	-0.00131559	-0.0783116	0.0123614	0.0165496
54	punishment	0.0169497	-0.136918	0.0124623	0.0162652
54	reward	0.0312838	-0.0210772	0.0124623	0.0162652
55	punishment	0.0615268	-0.0117454	0.0127412	0.0156395
55	reward	0.0061934	-0.0558899	0.0127412	0.0156395
56	punishment	0.0301884	-0.0783655	0.011296	0.0147622
56	reward	0.0101239	-0.0548529	0.011296	0.0147622
57	punishment	0.0224591	-0.155378	0.013579	0.0152707
57	reward	-0.0120147	-0.0609269	0.013579	0.0152707
58	punishment	0.019117	-0.120337	0.0160529	0.019365
58	reward	-0.00143908	-0.0437947	0.0160529	0.019365
59	punishment	0.0292348	-0.109702	0.0134271	0.0156199
59	reward	0.00799233	-0.0248957	0.0134271	0.0156199
60	punishment	0.0244082	-0.0543804	0.0160719	0.0195601
60	reward	-0.00827428	-0.0699325	0.0160719	0.0195601
61	punishment	-0.0121007	-0.135981	0.0163529	0.0183284
61	reward	-0.0142807	-0.0612259	0.0163529	0.0183284
62	punishment	0.0415991	-0.0573966	0.0130955	0.0138669
62	reward	0.0143285	-0.0346304	0.0130955	0.0138669
63	punishment	-0.0612704	-0.158237	0.0138219	0.0174264
63	reward	-0.0352424	-0.0333153	0.0138219	0.0174264
64	punishment	-0.00875944	-0.0933086	0.0116606	0.0138526
64	reward	-0.0208188	-0.0517283	0.0116606	0.0138526
65	punishment	-0.00220678	-0.0597913	0.0125672	0.0172891
65	reward	-0.0103031	-0.044407	0.0125672	0.0172891
67	punishment	0.0413525	-0.061238	0.0175969	0.0183098
67	reward	0.00930615	-0.0393265	0.0175969	0.0183098
68	punishment	0.0212631	-0.0403663	0.013724	0.0162979
68	reward	0.00867365	-0.0489965	0.013724	0.0162979
70	punishment	0.0280724	-0.00571676	0.0127768	0.0166134
70	reward	0.0040234	-0.0698982	0.0127768	0.0166134
71	punishment	0.0420824	-0.0985752	0.0147742	0.0191266
71	reward	0.0050313	-0.0405789	0.0147742	0.0191266
73	punishment	0.0227212	-0.101113	0.0160706	0.0182167
73	reward	0.0056571	-0.0452446	0.0160706	0.0182167
74	punishment	0.00567987	-0.10581	0.0150973	0.0175303
74	reward	0.00607514	-0.0395094	0.0150973	0.0175303
75	punishment	0.0150408	-0.0978858	0.01437	0.0165444
75	reward	-0.00777019	-0.0380035	0.01437	0.0165444
76	punishment	0.00872511	-0.0250288	0.0111252	0.0124688
76	reward	-0.0202455	-0.0500149	0.0111252	0.0124688
77	punishment	0.0352804	-0.0812387	0.0132565	0.0153377
77	reward	-0.0223337	-0.0426289	0.0132565	0.0153377
78	punishment	0.0399835	-0.137076	0.0157621	0.0173868
78	reward	0.0254332	-0.0246677	0.0157621	0.0173868
79	punishment	-0.0222726	-0.101983	0.01445	0.0169616
79	reward	0.0072752	-0.0647817	0.01445	0.0169616
80	punishment	0.0268826	-0.0546722	0.0107297	0.0128873
80	reward	-0.0153951	-0.0550766	0.0107297	0.0128873
81	punishment	-0.00297546	-0.105342	0.0152271	0.0180822
81	reward	-0.0059504	-0.0477224	0.0152271	0.0180822
82	punishment	0.0449687	-0.111847	0.0152056	0.0182256
82	reward	-0.00254618	-0.0611434	0.0152056	0.0182256
83	punishment	0.00509592	-0.0721257	0.0148105	0.0169835
83	reward	0.00178063	-0.0369123	0.0148105	0.0169835
84	punishment	0.0410005	-0.113545	0.0144365	0.0188574
84	reward	0.0126813	-0.0563187	0.0144365	0.0188574
85	punishment	-0.000413258	-0.149637	0.0141855	0.0169107
85	reward	0.0113297	-0.048288	0.0141855	0.0169107
86	punishment	0.0332312	-0.0973683	0.0159237	0.018059
86	reward	0.0123264	-0.0463928	0.0159237	0.018059
87	punishment	0.0516319	-0.0526441	0.0121565	0.0156091
87	reward	-0.0356101	-0.0459251	0.0121565	0.0156091
88	punishment	0.0274422	-0.084861	0.0166947	0.0186734
88	reward	0.00769641	-0.0310454	0.0166947	0.0186734
89	punishment	0.0132203	-0.114089	0.0100442	0.0126349
89	reward	-0.00548153	-0.048022	0.0100442	0.0126349
91	punishment	0.0562246	-0.102327	0.0130558	0.0187711
91	reward	0.0107966	-0.0665504	0.0130558	0.0187711
92	punishment	0.0282823	-0.0830316	0.0164855	0.0200926
92	reward	0.00325014	-0.0478659	0.0164855	0.0200926
93	punishment	-0.00885451	-0.0845476	0.013328	0.0188651
93	reward	0.00580689	-0.0276449	0.013328	0.0188651
94	punishment	0.0313856	-0.109196	0.0151523	0.0189108
94	reward	-0.00135319	-0.0402308	0.0151523	0.0189108
96	punishment	0.000693787	-0.123081	0.0156831	0.0168866
96	reward	-0.00189489	-0.0567767	0.0156831	0.0168866
97	punishment	0.0799558	0.0081401	0.0140031	0.0169704
97	reward	-0.0167541	-0.0414943	0.0140031	0.0169704
98	punishment	0.0443195	-0.0440153	0.0106016	0.0132133
98	reward	-0.0105556	-0.0273693	0.0106016	0.0132133
99	punishment	-0.000585359	-0.0737196	0.0123423	0.0125966
99	reward	-0.0314543	-0.0419312	0.0123423	0.0125966
100	punishment	-0.00739632	-0.0700983	0.0132429	0.0157369
100	reward	-0.00756155	-0.0235235	0.0132429	0.0157369

## Sheet: Fig6
subject	valence	coef_MPH_effect	coef_SUL_effect	ki_accumbens
1	punishment	0.0174932	0.0252084	0.0160023
1	reward	-0.0223664	-0.0193813	0.0160023
2	punishment	-0.041777	-0.0400611	0.0118937
2	reward	-0.0483205	-0.0477257	0.0118937
4	punishment	0.0618954	-0.0265932	0.019432
4	reward	0.0614738	-0.00381671	0.019432
5	punishment	-0.058214	0.0246178	0.0163044
5	reward	-0.1292	-0.00395401	0.0163044
6	punishment	0.0651344	-0.0564145	0.0150764
6	reward	0.0384723	-0.0449032	0.0150764
7	punishment	-0.0327157	-0.0330504	0.0139664
7	reward	0.0115412	-0.00469367	0.0139664
8	punishment	-0.0764832	-0.0277109	0.015998
8	reward	-0.0786645	-0.0445522	0.015998
9	punishment	-0.0225014	-0.0221576	0.0176114
9	reward	-0.0910117	-0.0611948	0.0176114
11	punishment	-0.0392408	-0.0413633	0.0131186
11	reward	-0.0382951	-0.0193219	0.0131186
12	punishment	0.0173619	0.0490596	0.0134256
12	reward	-0.0361773	0.0181125	0.0134256
13	punishment	0.00925742	0.0415432	0.0159862
13	reward	0.00113371	-0.0167314	0.0159862
14	punishment	0.0298178	-0.00758661	0.0152637
14	reward	-0.00256813	0.00210682	0.0152637
15	punishment	-0.131154	-0.0678948	0.0174128
15	reward	-0.160302	-0.0695927	0.0174128
16	punishment	-0.0701906	0.00638668	0.0165077
16	reward	-0.0681101	0.00391923	0.0165077
17	punishment	0.0703172	0.0124334	0.0164567
17	reward	0.104073	0.0197217	0.0164567
18	punishment	0.0446298	-0.00991103	0.0154321
18	reward	0.0594723	-0.0218246	0.0154321
19	punishment	0.0666509	0.0338191	0.0157504
19	reward	0.0286616	0.00419392	0.0157504
20	punishment	-0.050015	-0.066727	0.0128413
20	reward	-0.0639123	-0.0637919	0.0128413
22	punishment	-0.00983422	0.0164198	0.0130984
22	reward	-0.0210517	0.00756239	0.0130984
23	punishment	-0.0211655	0.0115674	0.0139208
23	reward	-0.00392752	0.0325789	0.0139208
24	punishment	0.0128075	0.0181579	0.0169274
24	reward	0.0241437	0.0224852	0.0169274
26	punishment	-0.0288937	0.0570912	0.0157776
26	reward	-0.0515026	0.0641045	0.0157776
27	punishment	0.0143226	0.00984704	0.0143632
27	reward	0.0389064	0.0340966	0.0143632
28	punishment	-0.0772894	-0.0623573	0.0153594
28	reward	-0.0451951	-0.0568833	0.0153594
29	punishment	-0.0107656	-0.0131038	0.0127013
29	reward	0.00795299	0.0180893	0.0127013
31	punishment	0.0406853	0.00102242	0.0187048
31	reward	0.032266	-0.00953849	0.0187048
32	punishment	-0.0433359	-0.0670222	0.0126689
32	reward	-0.0211225	-0.0101003	0.0126689
33	punishment	-0.0634479	-0.0306924	0.011857
33	reward	0.016415	-0.00110685	0.011857
34	punishment	-0.0415759	-0.0491097	0.0123334
34	reward	-0.04072	-0.0229069	0.0123334
35	punishment	-0.0742728	-0.0260339	0.0191352
35	reward	-0.108118	-0.0535936	0.0191352
36	punishment	-0.0331576	-0.00545523	0.0134902
36	reward	-0.040313	-0.0333856	0.0134902
37	punishment	-0.0293587	-0.0617112	0.0134081
37	reward	-0.018726	-0.0458617	0.0134081
38	punishment	-0.00456854	-0.000988582	0.0141952
38	reward	-0.0701653	-0.00717106	0.0141952
39	punishment	-0.00818259	0.0579555	0.0141334
39	reward	0.00575391	0.0859468	0.0141334
40	punishment	0.0343255	0.0248785	0.0170991
40	reward	0.0202714	0.0149245	0.0170991
41	punishment	-0.0334056	-0.0402213	0.0152929
41	reward	-0.0382078	-0.0281866	0.0152929
43	punishment	0.0368797	-0.0164327	0.0183634
43	reward	0.0136588	-0.0370525	0.0183634
44	punishment	0.0721792	0.0207689	0.0150974
44	reward	0.0363563	0.0285018	0.0150974
45	punishment	-0.0708239	-0.0725435	0.0136188
45	reward	-0.058642	-0.0347608	0.0136188
46	punishment	-0.019847	-0.012283	0.0157086
46	reward	-0.0462834	-0.0341979	0.0157086
47	punishment	-0.102504	-0.00697257	0.0183486
47	reward	-0.0799713	-0.00447071	0.0183486
48	punishment	0.0741281	0.0226868	0.0153721
48	reward	0.0673951	0.033956	0.0153721
49	punishment	-0.116472	-0.0607499	0.0105234
49	reward	-0.114506	-0.0277828	0.0105234
50	punishment	-0.0214395	0.0163445	0.013078
50	reward	-0.0425564	0.0274991	0.013078
51	punishment	0.0487871	0.103562	0.0120541
51	reward	0.0807818	0.062915	0.0120541
53	punishment	0.0340849	0.026106	0.014562
53	reward	0.0557207	0.0413398	0.014562
54	punishment	-0.0728486	0.00974741	0.0136696
54	reward	-0.0767777	-0.0151579	0.0136696
55	punishment	-0.119022	-0.00520102	0.0113844
55	reward	-0.144633	-0.00986063	0.0113844
56	punishment	-0.063015	-0.027081	0.0121941
56	reward	-0.0776228	0.00358304	0.0121941
57	punishment	0.0541023	0.0516149	0.0136078
57	reward	0.0237004	0.0697994	0.0136078
58	punishment	-0.0167246	0.0122497	0.0148697
58	reward	0.018003	0.00256579	0.0148697
59	punishment	-0.0355217	0.00461506	0.0133441
59	reward	-0.0490752	0.00119126	0.0133441
60	punishment	-0.0138655	0.00120753	0.0146826
60	reward	-0.0147036	-0.00810977	0.0146826
61	punishment	0.0165826	0.046334	0.0175216
61	reward	0.0067772	0.0536451	0.0175216
62	punishment	-0.0253281	-0.0928593	0.0119615
62	reward	-0.0986022	-0.081611	0.0119615
63	punishment	0.0116542	0.0342161	0.0131234
63	reward	0.0161768	0.0599354	0.0131234
64	punishment	0.0283158	0.0468631	0.0121466
64	reward	0.0377173	0.0312623	0.0121466
65	punishment	-0.00127485	0.0155187	0.0135891
65	reward	0.0215779	-0.0103379	0.0135891
67	punishment	-0.080222	-0.0783183	0.0138847
67	reward	-0.0683212	0.0100746	0.0138847
68	punishment	-0.00617597	-0.0225093	0.0148303
68	reward	-0.0256652	0.00154564	0.0148303
70	punishment	-0.00672945	0.0103892	0.0140768
70	reward	-0.045348	-0.0273847	0.0140768
71	punishment	0.0170255	0.0853697	0.0170291
71	reward	-0.00477602	0.0396904	0.0170291
73	punishment	-0.00471888	-0.0168432	0.0143855
73	reward	0.0289431	-0.00702057	0.0143855
74	punishment	-0.00723846	0.0109305	0.013888
74	reward	-0.0369751	0.00781236	0.013888
75	punishment	-0.0168223	-0.000133524	0.015261
75	reward	-0.0511466	-0.0427305	0.015261
76	punishment	0.0164386	0.041416	0.011345
76	reward	0.0353243	0.0943473	0.011345
77	punishment	-0.0461982	-0.0492612	0.0147744
77	reward	-0.105386	-0.0596126	0.0147744
78	punishment	-0.0817926	0.00709394	0.0158907
78	reward	-0.0678899	0.0270486	0.0158907
79	punishment	0.0957289	0.0328504	0.0166667
79	reward	0.113361	0.0385119	0.0166667
80	punishment	-0.0676105	-0.0384835	0.0117606
80	reward	-0.0349118	-0.0165028	0.0117606
81	punishment	0.0447261	-0.0360868	0.0146251
81	reward	0.0432309	-0.0127036	0.0146251
82	punishment	0.0120279	0.000675663	0.0146046
82	reward	0.00315246	-0.0205792	0.0146046
83	punishment	-0.0369224	-0.0141015	0.0158072
83	reward	-0.0165076	0.0300194	0.0158072
84	punishment	-0.0158067	0.0121683	0.0165823
84	reward	-0.0908274	-0.0514313	0.0165823
85	punishment	-0.0617451	0.000292075	0.0125238
85	reward	0.00494826	0.00533273	0.0125238
86	punishment	0.00556583	0.0194133	0.0130038
86	reward	-0.0334811	0.0578916	0.0130038
87	punishment	-0.00516589	-0.0398879	0.0139963
87	reward	-0.0243801	-0.0536892	0.0139963
88	punishment	0.0283973	-0.00188581	0.0150525
88	reward	0.000433386	0.000330448	0.0150525
89	punishment	0.0536877	0.0208657	0.0127316
89	reward	0.0629694	0.0589667	0.0127316
91	punishment	-0.0809675	-0.0191325	0.0143634
91	reward	-0.0369833	0.0214373	0.0143634
92	punishment	0.0183392	0.0588317	0.0156052
92	reward	0.00539079	0.0412534	0.0156052
93	punishment	-0.000419708	-0.0404618	0.0166767
93	reward	-0.0225138	-0.0274898	0.0166767
94	punishment	-0.0376327	-0.0202113	0.0159354
94	reward	-0.0507815	-0.0515359	0.0159354
96	punishment	-0.0231009	0.013741	0.0132697
96	reward	-0.0726684	-0.0152414	0.0132697
97	punishment	0.0240729	-0.0110435	0.0146653
97	reward	-0.00975558	-0.00612679	0.0146653
98	punishment	-0.0375992	-0.0034805	0.0122151
98	reward	-0.0450064	-0.00274485	0.0122151
99	punishment	-0.0282148	-0.0614201	0.0131638
99	reward	0.00668401	-0.024408	0.0131638
100	punishment	0.0258578	0.044726	0.0137148
100	reward	0.0165556	-0.00388677	0.0137148

## Sheet: FigS1
subject	valence	update_type	coefs_accuracy	coefs_RT
1	punishment	reversal	2.92244	-0.281409
1	punishment	regular	1.85692	-0.265553
1	reward	reversal	2.60975	-0.303369
1	reward	regular	2.1665	-0.253718
2	punishment	reversal	3.73606	-0.551182
2	punishment	regular	2.90509	-0.403463
2	reward	reversal	3.49616	-0.489009
2	reward	regular	2.77005	-0.329422
4	punishment	reversal	2.20129	-0.267238
4	punishment	regular	2.19842	-0.317372
4	reward	reversal	2.24739	-0.322659
4	reward	regular	1.99369	-0.328467
5	punishment	reversal	3.20515	-0.448721
5	punishment	regular	2.91352	-0.310409
5	reward	reversal	2.33931	-0.460402
5	reward	regular	2.85287	-0.365578
6	punishment	reversal	3.22859	-0.189086
6	punishment	regular	1.45415	-0.165615
6	reward	reversal	2.38419	-0.188968
6	reward	regular	1.34418	-0.214347
7	punishment	reversal	2.74542	-0.544467
7	punishment	regular	3.11518	-0.439913
7	reward	reversal	2.61867	-0.564858
7	reward	regular	3.23805	-0.459017
8	punishment	reversal	3.88135	-0.29162
8	punishment	regular	2.7264	-0.269551
8	reward	reversal	3.04729	-0.240388
8	reward	regular	2.70818	-0.242029
9	punishment	reversal	2.96305	-0.258287
9	punishment	regular	2.69948	-0.284158
9	reward	reversal	2.18165	-0.370858
9	reward	regular	3.23657	-0.350174
11	punishment	reversal	4.14661	-0.273654
11	punishment	regular	2.95479	-0.279216
11	reward	reversal	3.53094	-0.506174
11	reward	regular	3.30713	-0.34227
12	punishment	reversal	3.10653	-0.407133
12	punishment	regular	1.77189	-0.317413
12	reward	reversal	2.67154	-0.377014
12	reward	regular	1.76338	-0.329807
13	punishment	reversal	3.00252	-0.524481
13	punishment	regular	1.83258	-0.328444
13	reward	reversal	3.43419	-0.520312
13	reward	regular	1.80371	-0.360072
14	punishment	reversal	2.64897	-0.353789
14	punishment	regular	1.84824	-0.290613
14	reward	reversal	2.77158	-0.466034
14	reward	regular	1.94388	-0.304677
15	punishment	reversal	3.92964	-0.687681
15	punishment	regular	3.15713	-0.34572
15	reward	reversal	3.99008	-0.637734
15	reward	regular	3.15855	-0.315461
16	punishment	reversal	3.1994	-0.399564
16	punishment	regular	2.12978	-0.29722
16	reward	reversal	3.15226	-0.47388
16	reward	regular	1.77671	-0.324311
17	punishment	reversal	3.46342	-0.57284
17	punishment	regular	3.24198	-0.507264
17	reward	reversal	3.23444	-0.40787
17	reward	regular	2.97225	-0.395797
18	punishment	reversal	2.53308	-0.340955
18	punishment	regular	2.29046	-0.252597
18	reward	reversal	2.74428	-0.385296
18	reward	regular	2.2792	-0.210825
19	punishment	reversal	3.40413	-0.382232
19	punishment	regular	2.72522	-0.304106
19	reward	reversal	3.18426	-0.354275
19	reward	regular	2.9323	-0.311867
20	punishment	reversal	4.07637	-0.450546
20	punishment	regular	2.72339	-0.333869
20	reward	reversal	3.61342	-0.495472
20	reward	regular	2.30992	-0.328855
22	punishment	reversal	3.02483	-0.536665
22	punishment	regular	2.92199	-0.354378
22	reward	reversal	2.90573	-0.532633
22	reward	regular	3.26784	-0.348486
23	punishment	reversal	3.85436	-0.615305
23	punishment	regular	4.2129	-0.484734
23	reward	reversal	3.72744	-0.347823
23	reward	regular	3.58745	-0.468706
24	punishment	reversal	3.48028	-0.370221
24	punishment	regular	2.39352	-0.31809
24	reward	reversal	2.68795	-0.506794
24	reward	regular	2.37513	-0.348665
26	punishment	reversal	3.29566	-0.470751
26	punishment	regular	2.61829	-0.314456
26	reward	reversal	4.01036	-0.562951
26	reward	regular	3.53428	-0.382023
27	punishment	reversal	2.68424	-0.459157
27	punishment	regular	2.43184	-0.300224
27	reward	reversal	1.83032	-0.438772
27	reward	regular	2.54783	-0.281939
28	punishment	reversal	3.5015	-0.665138
28	punishment	regular	2.70789	-0.455295
28	reward	reversal	2.49045	-0.618973
28	reward	regular	2.44182	-0.423508
29	punishment	reversal	4.01914	-0.311028
29	punishment	regular	2.21532	-0.15624
29	reward	reversal	3.25035	-0.319977
29	reward	regular	2.68987	-0.20432
31	punishment	reversal	3.66552	-0.582757
31	punishment	regular	1.89679	-0.486407
31	reward	reversal	2.94933	-0.606301
31	reward	regular	2.10324	-0.484337
32	punishment	reversal	3.17044	-0.289939
32	punishment	regular	3.5887	-0.252945
32	reward	reversal	2.65281	-0.383408
32	reward	regular	2.88551	-0.334589
33	punishment	reversal	3.84945	-0.57387
33	punishment	regular	2.85845	-0.369442
33	reward	reversal	3.93008	-0.463133
33	reward	regular	2.8015	-0.355347
34	punishment	reversal	3.53595	-0.418182
34	punishment	regular	2.79779	-0.245532
34	reward	reversal	3.44388	-0.436247
34	reward	regular	2.74124	-0.256236
35	punishment	reversal	3.36123	-0.318232
35	punishment	regular	2.42205	-0.248431
35	reward	reversal	2.6331	-0.338681
35	reward	regular	2.44523	-0.242329
36	punishment	reversal	2.90383	-0.295342
36	punishment	regular	2.63294	-0.179598
36	reward	reversal	2.43678	-0.31697
36	reward	regular	3.50928	-0.315509
37	punishment	reversal	3.10588	-0.556497
37	punishment	regular	2.85183	-0.420194
37	reward	reversal	2.81594	-0.385248
37	reward	regular	2.57444	-0.386109
38	punishment	reversal	2.23485	-0.424228
38	punishment	regular	2.60057	-0.384167
38	reward	reversal	2.28489	-0.515413
38	reward	regular	2.20784	-0.392018
39	punishment	reversal	3.59247	-0.620726
39	punishment	regular	2.26568	-0.506759
39	reward	reversal	3.59622	-0.668328
39	reward	regular	2.31533	-0.535701
40	punishment	reversal	3.11813	-0.451658
40	punishment	regular	2.91919	-0.30199
40	reward	reversal	3.17296	-0.486068
40	reward	regular	2.0207	-0.310814
41	punishment	reversal	3.53483	-0.306579
41	punishment	regular	2.64346	-0.283858
41	reward	reversal	3.01316	-0.301244
41	reward	regular	2.5924	-0.266755
43	punishment	reversal	3.09653	-0.213841
43	punishment	regular	3.643	-0.303975
43	reward	reversal	3.5172	-0.283814
43	reward	regular	2.5518	-0.29299
44	punishment	reversal	3.08098	-0.401069
44	punishment	regular	2.50727	-0.418864
44	reward	reversal	3.38586	-0.583244
44	reward	regular	2.14598	-0.44507
45	punishment	reversal	3.84213	-0.404339
45	punishment	regular	2.08053	-0.326157
45	reward	reversal	2.62742	-0.359603
45	reward	regular	1.49781	-0.248356
46	punishment	reversal	3.44477	-0.450157
46	punishment	regular	2.83877	-0.444861
46	reward	reversal	1.88478	-0.41457
46	reward	regular	3.02451	-0.41264
47	punishment	reversal	3.76571	-0.523851
47	punishment	regular	2.24486	-0.278892
47	reward	reversal	3.29917	-0.524996
47	reward	regular	2.09531	-0.294162
48	punishment	reversal	2.85968	-0.363259
48	punishment	regular	3.78867	-0.388914
48	reward	reversal	3.35004	-0.408126
48	reward	regular	3.24322	-0.389041
49	punishment	reversal	2.85257	-0.55786
49	punishment	regular	3.51896	-0.361
49	reward	reversal	3.09697	-0.586203
49	reward	regular	3.17767	-0.409101
50	punishment	reversal	3.18628	-0.375537
50	punishment	regular	2.37732	-0.304576
50	reward	reversal	3.25987	-0.37911
50	reward	regular	2.98318	-0.357965
51	punishment	reversal	3.70554	-0.391447
51	punishment	regular	3.83101	-0.406701
51	reward	reversal	3.71568	-0.617197
51	reward	regular	3.8691	-0.533178
53	punishment	reversal	3.10971	-0.604143
53	punishment	regular	2.7446	-0.235745
53	reward	reversal	2.66648	-0.633326
53	reward	regular	3.13008	-0.288126
54	punishment	reversal	3.34434	-0.431214
54	punishment	regular	3.03399	-0.322201
54	reward	reversal	2.85279	-0.420381
54	reward	regular	3.20457	-0.359101
55	punishment	reversal	3.41038	-0.463244
55	punishment	regular	2.9056	-0.308059
55	reward	reversal	3.96821	-0.437458
55	reward	regular	2.86528	-0.340092
56	punishment	reversal	3.2564	-0.619234
56	punishment	regular	2.2531	-0.525492
56	reward	reversal	2.30151	-0.726744
56	reward	regular	2.23813	-0.534512
57	punishment	reversal	3.33649	-0.34688
57	punishment	regular	3.00151	-0.451425
57	reward	reversal	2.91483	-0.475762
57	reward	regular	3.68257	-0.514838
58	punishment	reversal	3.35754	-0.475617
58	punishment	regular	3.18475	-0.353698
58	reward	reversal	3.71446	-0.483132
58	reward	regular	2.85667	-0.377833
59	punishment	reversal	4.08662	-0.520213
59	punishment	regular	3.16515	-0.273182
59	reward	reversal	3.0347	-0.506185
59	reward	regular	2.66529	-0.346244
60	punishment	reversal	2.60881	-0.2292
60	punishment	regular	1.95467	-0.180198
60	reward	reversal	2.13356	-0.310441
60	reward	regular	2.10914	-0.215146
61	punishment	reversal	2.93878	-0.217297
61	punishment	regular	2.43469	-0.163768
61	reward	reversal	3.60634	-0.300596
61	reward	regular	2.25149	-0.169349
62	punishment	reversal	3.64429	-0.604038
62	punishment	regular	2.78334	-0.449403
62	reward	reversal	3.06268	-0.688079
62	reward	regular	2.4537	-0.51358
63	punishment	reversal	1.56204	-0.386215
63	punishment	regular	1.62601	-0.243399
63	reward	reversal	2.70783	-0.402222
63	reward	regular	1.95864	-0.253282
64	punishment	reversal	3.3265	-0.292984
64	punishment	regular	2.23262	-0.229533
64	reward	reversal	2.45216	-0.35031
64	reward	regular	2.04819	-0.184889
65	punishment	reversal	2.66677	-0.337953
65	punishment	regular	1.90867	-0.244563
65	reward	reversal	2.50789	-0.441554
65	reward	regular	2.70003	-0.274042
67	punishment	reversal	3.18505	-0.463071
67	punishment	regular	2.99422	-0.201336
67	reward	reversal	3.19115	-0.477945
67	reward	regular	3.05703	-0.212803
68	punishment	reversal	3.22745	-0.328102
68	punishment	regular	2.18083	-0.200768
68	reward	reversal	2.14492	-0.292374
68	reward	regular	2.33558	-0.195621
70	punishment	reversal	2.02485	-0.277609
70	punishment	regular	1.71986	-0.297362
70	reward	reversal	3.263	-0.40917
70	reward	regular	2.05211	-0.377996
71	punishment	reversal	4.13394	-0.686296
71	punishment	regular	3.42866	-0.372238
71	reward	reversal	3.75741	-0.715182
71	reward	regular	3.02394	-0.415716
73	punishment	reversal	2.74746	-0.402692
73	punishment	regular	2.51646	-0.25327
73	reward	reversal	2.11604	-0.409562
73	reward	regular	2.43337	-0.268167
74	punishment	reversal	2.41549	-0.385618
74	punishment	regular	2.6951	-0.335702
74	reward	reversal	3.91145	-0.552382
74	reward	regular	3.51875	-0.50778
75	punishment	reversal	4.1218	-0.290312
75	punishment	regular	2.61098	-0.277675
75	reward	reversal	3.43837	-0.426691
75	reward	regular	3.10232	-0.300455
76	punishment	reversal	3.52116	-0.50216
76	punishment	regular	1.63984	-0.40502
76	reward	reversal	2.05729	-0.450228
76	reward	regular	1.33961	-0.413812
77	punishment	reversal	2.99068	-0.481103
77	punishment	regular	2.37316	-0.400916
77	reward	reversal	2.50298	-0.451545
77	reward	regular	2.36307	-0.422258
78	punishment	reversal	3.90219	-0.511381
78	punishment	regular	3.22896	-0.470006
78	reward	reversal	3.06726	-0.53466
78	reward	regular	3.29236	-0.425919
79	punishment	reversal	3.26427	-0.509046
79	punishment	regular	2.33691	-0.321384
79	reward	reversal	3.74924	-0.662175
79	reward	regular	3.09526	-0.37262
80	punishment	reversal	3.68391	-0.314364
80	punishment	regular	2.05566	-0.205655
80	reward	reversal	3.03727	-0.370576
80	reward	regular	2.32594	-0.225223
81	punishment	reversal	3.34797	-0.387078
81	punishment	regular	3.16648	-0.374069
81	reward	reversal	2.90762	-0.402119
81	reward	regular	4.00111	-0.375221
82	punishment	reversal	3.25675	-0.433853
82	punishment	regular	3.05254	-0.2917
82	reward	reversal	3.10722	-0.491657
82	reward	regular	2.95629	-0.32214
83	punishment	reversal	3.97718	-0.411635
83	punishment	regular	1.92929	-0.343054
83	reward	reversal	2.48515	-0.399229
83	reward	regular	1.71045	-0.329869
84	punishment	reversal	3.89946	-0.362354
84	punishment	regular	3.58616	-0.400033
84	reward	reversal	4.02205	-0.604818
84	reward	regular	3.22949	-0.477489
85	punishment	reversal	2.75506	-0.178655
85	punishment	regular	2.82516	-0.20145
85	reward	reversal	2.76675	-0.155922
85	reward	regular	2.74984	-0.171487
86	punishment	reversal	3.45246	-0.367567
86	punishment	regular	3.02396	-0.429819
86	reward	reversal	3.75661	-0.589297
86	reward	regular	3.16709	-0.49274
87	punishment	reversal	3.67133	-0.495975
87	punishment	regular	2.90756	-0.415993
87	reward	reversal	2.9654	-0.453197
87	reward	regular	2.6145	-0.425886
88	punishment	reversal	4.1517	-0.422336
88	punishment	regular	2.71774	-0.307257
88	reward	reversal	2.81935	-0.417279
88	reward	regular	2.69971	-0.306217
89	punishment	reversal	3.87066	-0.359673
89	punishment	regular	2.76681	-0.293296
89	reward	reversal	3.73764	-0.407798
89	reward	regular	2.95501	-0.304057
91	punishment	reversal	2.92341	-0.427299
91	punishment	regular	3.02518	-0.441851
91	reward	reversal	3.2593	-0.468892
91	reward	regular	3.19478	-0.436659
92	punishment	reversal	4.09216	-0.380728
92	punishment	regular	2.67395	-0.275232
92	reward	reversal	3.38257	-0.402416
92	reward	regular	2.25379	-0.237015
93	punishment	reversal	2.61951	-0.260906
93	punishment	regular	2.10316	-0.171084
93	reward	reversal	3.33825	-0.383119
93	reward	regular	2.33787	-0.216737
94	punishment	reversal	3.89789	-0.608484
94	punishment	regular	3.11739	-0.425997
94	reward	reversal	3.75109	-0.641597
94	reward	regular	3.00448	-0.434175
96	punishment	reversal	3.12849	-0.429356
96	punishment	regular	2.40348	-0.367217
96	reward	reversal	3.91269	-0.591893
96	reward	regular	2.48825	-0.384297
97	punishment	reversal	2.40463	-0.193137
97	punishment	regular	2.98584	-0.0821951
97	reward	reversal	2.42448	-0.272117
97	reward	regular	3.27392	-0.173049
98	punishment	reversal	2.1851	-0.326949
98	punishment	regular	2.62624	-0.206677
98	reward	reversal	1.70119	-0.288172
98	reward	regular	1.97	-0.198999
99	punishment	reversal	3.87538	-0.345134
99	punishment	regular	1.82274	-0.119677
99	reward	reversal	2.47236	-0.217557
99	reward	regular	1.37872	-0.129701
100	punishment	reversal	3.9311	-0.580302
100	punishment	regular	1.66306	-0.45335
100	reward	reversal	2.90688	-0.578067
100	reward	regular	1.6429	-0.429707

[truncated: 9 more sheets: TableS1, FigS2, FigS6a, FigS6b, FigS7, FigS13, FigS14a, FigS14b, FigS15]
